# Supplementary material for: Grape SnRK2.7 Positively Regulates Drought Tolerance in Transgenic Arabidopsis
Source: Int J Mol Sci. 2024 Apr 18;25(8):4473. doi: 10.3390/ijms25084473 (PMC11049990; doi:10.3390/ijms25084473)
Supplement: Supplementary file 1 [file ijms-25-04473-s001.zip]

Archive with 1 entries (1 files):
- ijms-2938882-supplementary.pdf
